# Supplementary material for: The IMD and Toll canonical immune pathways of Triatoma pallidipennis are preferentially activated by Gram-negative and Gram-positive bacteria, respectively, but cross-activation also occurs
Source: Parasit Vectors. 2022 Jul 12;15:256. doi: 10.1186/s13071-022-05363-y (PMC9277830; doi:10.1186/s13071-022-05363-y)
Supplement: Supplementary file 1 — Additional file 1: Table S1. Oligonucleotide sequences of T. pallidipennis transcripts used in this work. [file 13071_2022_5363_MOESM1_ESM.xlsx]

## Sheet: Oligonucleotide sequences
Transcript		Sequence	Melting temperature*	Size (base pair)
TOLL 2	FOR	5’ GGA ATT TAG AGC CGC TCA TT 3’	62	169
TPAL_H9TUR5Q01DQBBI	REV	5’ CCA AAA CCA TGG ATC ACC C 3’
PGRP-LC	FOR	5’ TTA AAG CTG CTC CTG GAC T 3’	60	148
TPAL_isotig03340	REV	5’ TTT GCG AGA GAT TTG CCA C 3’
RELISH	FOR	5’ GAT GTT CAC ATC CAC CAG T 3’	60	170
TPAL_H9TUR5Q02INIGT	REV	5’ TTG TGC AGG CAA TCC A 3’
TpalTOLLRNAi	FOR	5´ GTA ATA CGA CTC ACT ATA GGG CTG GAA TTT AGA GCC GCT CAT T 3´	73	391
	REV	5´ GTA ATA CGA CTC ACT ATA GGG CGG CTG GTT TGG TAT CAA TAA T 3´
TpalPGRPLCRNAi	FOR	5´ GTA ATA CGA CTC ACT ATA GGG CGC GGA AAA CAT TGA AAC TGA CAA 3´	73	635
	REV	5´ GTA ATA CGA CTC ACT ATA GGG CCC CAC CAT AAC AAT ATG AAC TG 3´
TpalRELRNAi	FOR	5´ GTA ATA CGA CTC ACT ATA GGG GAT GTT CAC ATC CAC CAG T 3´	72	170
	REV	5´ GTA ATA CGA CTC ACT ATA GGG TTG TGC AGG CAA TCC A 3´
β-actin	FOR	5´ATG TAT GTC GCC ATC CAG GC 3´	64	146
TPAL_H9TUR5Q01CBM3V	REV	5´CAA GTC CAA TCG AAG AAT GGC 3´
Defensin B	FOR	5´CAG GCT GCA TGG TTA GGT GTC 3´	63	170
TPAL_H9TUR5Q02J2RC5	REV	5´CCG CCC TGG CTT ATT CAC A 3´
Lysozyme B	FOR	5´GCT TCC GGC ACT TTT TGG 3´	64	155
TPAL_isotig04641	REV	5´CCA CAT CGG CTA AAG TGA TG 3´
Prolixicin	FOR	5´GAG GAG AAG GTA CCA GAG TTG 3´	64	157
TPAL_isotig05995	REV	5´TGT TCC AAT CTC GCT CCA C 3´
* For qRT-PCR each transcript was aligned and amplified at 64oC
