# Supplementary material for: The IMD and Toll canonical immune pathways of Triatoma pallidipennis are preferentially activated by Gram-negative and Gram-positive bacteria, respectively, but cross-activation also occurs
Source: Parasit Vectors. 2022 Jul 12;15:256. doi: 10.1186/s13071-022-05363-y (PMC9277830; doi:10.1186/s13071-022-05363-y)
Supplement: Supplementary file 2 — Additional file 2: Table S2. Bacterial challenge interfered and survival assays groups. [file 13071_2022_5363_MOESM2_ESM.xlsx]

## Sheet: Hoja1
	Bacterial challenge assays groups (non-fed vs blood-fed)
	Group	Challenge	Time post-challenge	blood-fed
	1	E. coli	24 hrs	Yes
	2	M. luteus	24 hrs	Yes
	3	pbs	24 hrs	Yes
	4	non-challenged	24 hrs	Yes
	5	E. coli	24 hrs	No
	6	M. luteus	24 hrs	No
	7	pbs	24 hrs	No
	8	non-challenged	24 hrs	No
	Bacterial challenge assays groups
	Group	Challenge	Time post-challenge	blood-fed
	1	E. coli	24 hrs	Yes
	2	M. luteus	24 hrs	Yes
	3	pbs	24 hrs	Yes
	4	non-challenged	24 hrs	Yes
	Interfered assays groups
	Group	Inoculated dsRNA	Days post-dsRNA Inoculation	Challenge
	1	Tppgrp/lc	15	E. coli
	2	Tppgrp/lc	15	M. luteus
	3	Tppgrp/lc	15	pbs
	4	Tppgrp/lc	15	Non-challenged
	5	Tptoll	7	E. coli
	6	Tptoll	7	M. luteus
	7	Tptoll	7	pbs
	8	Tptoll	7	Non-challenged
	9	Tprelish	15	E. coli
	10	Tprelish	15	M. luteus
	11	Tprelish	15	pbs
	12	Tprelish	15	Non-challenged
	13	dsRNAirrelevant	15	E. coli
	14	dsRNAirrelevant	15	M. luteus
	15	dsRNAirrelevant	15	pbs
	16	dsRNAirrelevant	15	Non-challenged
	Survival assays groups
	Group	dsRNA	Days post-dsRNA Inoculation	Challenge
	1	irrelevant RNA	15	E. coli
	2	irrelevant RNA	15	M. luteus
	3	irrelevant RNA	15	Non-challenged
	4	Tprelish	15	E.coli
	5	Tprelish	15	M. luteus
	6	Tprelish	15	Non-challenged
	7	Tppgrp/lc	15	E. coli
	8	Tpprgp/lc	15	M. luteus
	9	Tppgrp/lc	15	Non-challenged
	10	Tptoll	7	E. coli
	11	Tptoll	7	M. luteus
	12	Tptoll	7	Non-challenged
	13	Tptoll and Tppgrp/lc	7	E. coli
	14	Tptoll and Tppgrp/lc	7	M. luteus
	15	Tptoll and Tppgrp/lc	7	Non-challenged
